# Supplementary material for: Structure, Function and Dynamics of mCoral, a pH-Responsive Engineered Variant of the mCherry Fluorescent Protein with Improved Hydrogen Peroxide Tolerance
Source: Int J Mol Sci. 2025 Dec 23;27(1):154. doi: 10.3390/ijms27010154 (PMC12785414; doi:10.3390/ijms27010154)
Supplement: Supplementary file 1 [file ijms-27-00154-s001.zip]

Archive with 1 entries (1 files):
- ijms-4038670-supplementary.pdf
